# Supplementary material for: Using explainable machine learning to uncover the kinase–substrate interaction landscape
Source: Bioinformatics. 2024 Jan 19;40(2):btae033. doi: 10.1093/bioinformatics/btae033 (PMC10868336; doi:10.1093/bioinformatics/btae033)
Supplement: btae033_Supplementary_Data [file btae033_supplementary_data.zip]

Archive with 2 entries (2 files):
- Supplemental_legend.pdf
- Supplemental_Material.docx
